# Supplementary material for: ZmDST44 Gene Is a Positive Regulator in Plant Drought Stress Tolerance
Source: Biology (Basel). 2024 Jul 23;13(8):552. doi: 10.3390/biology13080552 (PMC11351533; doi:10.3390/biology13080552)
Supplement: Supplementary file 1 [file biology-13-00552-s001.zip]

Archive with 1 entries (1 files):
- biology-3082057-supplementary.pdf
